# Supplementary material for: A denaturation-free protocol for in situ visualization of short nuclear DNA sequences using padlock probes with rolling-circle amplification
Source: PLoS One. 2025 Oct 28;20(10):e0335619. doi: 10.1371/journal.pone.0335619 (PMC12561931; doi:10.1371/journal.pone.0335619)
Supplement: S1 Table — (XLSX) [file pone.0335619.s005.xlsx]

## Sheet: Sheet1
S1 Table. Oligonucleotide sequence.
Name	Function	sequence	Target	Target region	Estimated copy number/cell	Ligation temperature
-	PadlockProbe	CACTTTATTCCAGGCCTGCACACAGTGAATGCGAGTCCGTCTCCACAAGCCAGCCATCCTCATAGACCCACATTCGAGACCGTAGCATTC	chrY	DYZ1	c.a. 3000	55
-	PadlockProbe	TTGCTCACTTCAAGAATGCACACAGTGAATGCGAGTCCGTCTCCACAAGCCAGCCATCCTCATAGACCCACATCTGGCAGGTTCATGGTC	chrY	Pal3	178	55
-	PadlockProbe	CAGCTTCGACACACTTTTCACACACGTCTTGTACTGTAGTAGCCACAAGCCAGCCATCCTCATAGACCCACAACTTTCCCTTTGATAGCG	chrX	DXZ1	c.a. 1,000-1,500	55
-	PadlockProbe	GCTTCCTCTTTCCACAGACACACAGTGAATGCGAGTCCGTCTCCACAAGCCAGCCATCCTCATAGACCCACAGCTGTTTCGCGCTCATGA	chrY	TMSB4Y	Single	55
-	PadlockProbe	AGACAAGCTTCTTGATCTGAGCCACCAGTGAATGCGAGTCCGTCTCACAGCCAGCCATCCTCATAGACCACAGCACTATTCGATTACATG	chrX	p22.31	11	55
-	PadlockProbe	GCAGGTCGACTCTAGAGGAAAACAACACACACCAAACCAATACACACCAAACCAACATAACTGCAGTCACACTGCCAAGCTTGCATGCCT	M13 plasmid	SbfI cutting site	Single(/ plasmid)	55
RCA primer 1	RCA primer	GTCTATGAGGATGGCT*G*G*C*T	-	-	-	-
Detection 1	Visualization of RCA product	CAGTGAATGCGAGTCCGTCTmUmUmUmU	-	-	-	-
Detection 2	Visualization of RCA product	ATCACGTCTTGTACTGTAGTAGmUmUmUmU	-	-	-	-
RCA primer 2	RCA primer	AAAAATGCAGTTATGTTG*G*T*T*T*G	-	-	-	-
Detection 3	Visualization of RCA product	AACACACACCAAACCAATmUmUmUmU	-	-	-	-
		Asterisks indicate phosphorothioate bonds.
		mU indicates 2'-O-methyl RNA uridine
